# Supplementary material for: A Community EcoHealth Index from EnviroAtlas Ecosystem Services Metrics
Source: Int J Environ Res Public Health. 2019 Aug 2;16(15):2760. doi: 10.3390/ijerph16152760 (PMC6696121; doi:10.3390/ijerph16152760)
Supplement: Supplementary file 1 [file ijerph-16-02760-s001.zip]

Archive with 1 entries (1 files):
- ijerph-554177-SI.pdf
